# Supplementary material for: Severity of COVID-19 in Patients with Diarrhoea: A Systematic Review and Meta-Analysis
Source: Trop Med Infect Dis. 2023 Jan 26;8(2):84. doi: 10.3390/tropicalmed8020084 (PMC9966065; doi:10.3390/tropicalmed8020084)
Supplement: Supplementary file 1 [file tropicalmed-08-00084-s001.zip]

Archive with 1 entries (1 files):
- tropicalmed-2126393-supplementary.pdf
